# Supplementary material for: The Antibiotic Resistome and Its Association with Bacterial Communities in Raw Camel Milk from Altay Xinjiang
Source: Foods. 2023 Oct 26;12(21):3928. doi: 10.3390/foods12213928 (PMC10647823; doi:10.3390/foods12213928)
Supplement: Supplementary file 1 [file foods-12-03928-s001.zip]

Archive with 1 entries (1 files):
- foods-2662855-supplementary.pdf
